# Supplementary material for: Breeding for climate adaptation: genetic variation and genomic selection for drought response in Scots pine
Source: BMC Genomics. 2026 Apr 27;27:416. doi: 10.1186/s12864-026-12849-x (PMC13122877; doi:10.1186/s12864-026-12849-x)
Supplement: Supplementary file 1 — Supplementary Material 1 [file 12864_2026_12849_MOESM1_ESM.zip]

Archive with 4 entries (3 files):
- additional_files/
- additional_files/supplementary Tables.xlsx
- additional_files/supplementary_figures.pdf
- additional_files/supplementary_mehodS1.pdf
