# Supplementary material for: Breeding for climate adaptation: genetic variation and genomic selection for drought response in Scots pine
Source: BMC Genomics. 2026 Apr 27;27:416. doi: 10.1186/s12864-026-12849-x (PMC13122877; doi:10.1186/s12864-026-12849-x)
Supplement: Supplementary file 1 — Supplementary Material 1 [file 12864_2026_12849_MOESM1_ESM.zip › additional_files/supplementary Tables.xlsx]

## Sheet: Table S1
	Table S1: Basic statistics for the wood-anatomical, growth, and drought-response (DR) traits. For each family, the number of trees and their observed mean (in bold) and standard error are presented for the 1990-2011 period. One way ANOVA for statistical significance for families are reported. Asterisk (*) shows the level of significance. Wood-anatomical traits (WD: wood density; BAI: basal area i…
	Familes	Family no.	Number of Sampled trees	WD (kg/m³)	BAI (mm²)	LDR(µm)	LDT(µm)	LD(µm)	CWT(µm)	CWRr	CWR	DBH (cm)	HGT (m)	RS	RC	RL
	S23H6313007	1	2	531.08	1067.36	32.66	27.93	30.29	2.9	3.62	3.97	18.8	16.85	1.11	0.93	1.01
				(33.85)	(610.97)	(1.31)	(1.04)	(1.17)	(0.32)	(0.83)	(0.78)	(4.5)	(1.95)	(0.01)	(0.14)	(0.14)
	S23H6313008	2	5	527.03	815.99	32.91	29.3	31.1	2.93	3.34	3.68	18.78	16.3	1.1	1.11	1.07
				(14.14)	(98.01)	(0.49)	(0.33)	(0.16)	(0.1)	(0.23)	(0.22)	(0.88)	(0.47)	(0.03)	(0.05)	(0.04)
	S23H6313012	3	5	500.49	811.73	31.77	29.29	30.53	2.72	3.18	3.39	18.14	15.82	1.17	1.01	1.08
				(13.92)	(102.4)	(0.43)	(0.84)	(0.25)	(0.1)	(0.26)	(0.19)	(1.38)	(0.39)	(0.04)	(0.08)	(0.05)
	S23H6313014	4	2	467.24	959.54	33.64	27.83	30.74	2.52	2.35	2.76	21.7	16.65	1.11	1	0.99
				(16.51)	(67.33)	(0.04)	(0)	(0.02)	(0.11)	(0.16)	(0.21)	(1)	(0.05)	(0.03)	(0.1)	(0.02)
	S23H6313022	5	5	500.51	908.55	34.18	28.65	31.41	2.78	2.77	3.22	20.2	16.9	1.07	1.08	1.05
				(14.16)	(120.16)	(0.51)	(0.31)	(0.24)	(0.07)	(0.21)	(0.2)	(1.17)	(0.56)	(0.02)	(0.07)	(0.05)
	S23H6313023	6	1	498.61	524.36	32.61	28.67	30.64	2.7	2.88	3.23	14.8	14.8	1.11	0.75	0.75
				(0)	(0)	(0)	(0)	(0)	(0)	(0)	(0)	(0)	(0)	(0)	(0)	(0)
	S23H6313046	7	2	430.59	1011.82	32.94	28.48	30.71	2.32	2.04	2.32	19.55	15.85	1.04	1.22	1.14
				(9.91)	(508.57)	(1.27)	(0.65)	(0.96)	(0.12)	(0.06)	(0.1)	(5.15)	(1.65)	(0.01)	(0.17)	(0.15)
	S23H6313048	8	4	465.34	831.81	33.82	29.24	31.53	2.58	2.41	2.75	18.525	16.15	1.07	1.07	1
				(17.11)	(138.32)	(0.45)	(0.35)	(0.27)	(0.09)	(0.22)	(0.22)	(0.87)	(0.25)	(0.04)	(0.06)	(0.07)
	S23H6313049	9	6	529.74	822.36	32.07	29.05	30.56	2.89	3.43	3.68	18.8	16.8	1.05	1	0.95
				(12.67)	(122.16)	(0.61)	(0.54)	(0.26)	(0.08)	(0.28)	(0.2)	(0.7)	(0.72)	(0.03)	(0.08)	(0.07)
	S23H6313056	10	5	453.8	1096.33	34.03	29.41	31.72	2.53	2.41	2.68	21.86	17.2	1.11	1.08	1.06
				(14.13)	(92.48)	(0.41)	(0.38)	(0.24)	(0.08)	(0.28)	(0.23)	(0.51)	(0.45)	(0.04)	(0.05)	(0.06)
	S23H6313057	11	7	469.39	1025.59	35.33	29.57	32.45	2.67	2.37	2.77	21.51	17.3	1.08	1.05	1.06
				(10.15)	(108.24)	(0.36)	(0.27)	(0.17)	(0.05)	(0.15)	(0.13)	(0.81)	(0.38)	(0.02)	(0.04)	(0.06)
	S23H6313058	12	4	453.86	961.11	33.99	29.36	31.67	2.52	2.27	2.58	19.45	16.625	1.1	1.7	1.12
				(19.44)	(102.82)	(0.44)	(1.02)	(0.62)	(0.15)	(0.21)	(0.23)	(0.35)	(0.27)	(0.05)	(0.56)	(0.13)
	S23H6313060	13	5	446.7	1028.41	34.7	29.79	32.24	2.51	2.21	2.53	20.86	17.72	1.06	1.08	1.01
				(22.65)	(178.22)	(0.72)	(0.46)	(0.51)	(0.11)	(0.28)	(0.28)	(2.08)	(0.7)	(0.02)	(0.05)	(0.06)
	S23H6313061	14	6	442.41	1151.06	34.68	30.58	32.63	2.53	2.2	2.47	22.15	17.2	1.15	1.09	1.18
				(10.78)	(160.52)	(0.5)	(0.4)	(0.28)	(0.06)	(0.13)	(0.13)	(1.04)	(0.44)	(0.06)	(0.04)	(0.14)
	S23H6313064	15	1	422.99	916.09	32.71	26.57	29.64	2.21	1.84	2.23	19	17.2	1	1.46	0.95
				(0)	(0)	(0)	(0)	(0)	(0)	(0)	(0)	(0)	(0)	(0)	(0)	(0)
	S23H6313065	16	4	504.21	784.72	32.52	28.6	30.56	2.72	2.95	3.26	19.725	16.825	0.94	0.84	0.74
				(11)	(103.05)	(0.74)	(0.43)	(0.45)	(0.05)	(0.24)	(0.17)	(0.91)	(0.19)	(0.04)	(0.09)	(0.09)
	S23H6313067	17	5	495.57	924.66	33.55	29.71	31.63	2.78	2.94	3.24	21.16	16.58	1.11	1.14	1.03
				(19.21)	(133.59)	(0.15)	(0.32)	(0.11)	(0.12)	(0.23)	(0.27)	(1.54)	(0.7)	(0.01)	(0.03)	(0.04)
	S23H6313074	18	3	485.89	704.67	32.86	29.03	30.94	2.66	2.69	3.01	17.1	14.93	1.04	1.02	0.91
				(11.05)	(99.77)	(0.35)	(0.62)	(0.4)	(0.04)	(0.11)	(0.16)	(0.9)	(0.84)	(0.04)	(0.07)	(0.05)
	S23H6313082	19	4	506.75	735.03	31.65	28.4	30.02	2.71	3.2	3.42	17.75	15.85	1.07	1.14	1.02
				(18.29)	(74.56)	(0.66)	(0.22)	(0.31)	(0.09)	(0.37)	(0.3)	(1.13)	(0.4)	(0.03)	(0.08)	(0.09)
	S23H6313097	20	4	523.88	814.32	34.4	28.98	31.69	2.96	3.09	3.61	17.9	15.9	1.07	1.08	1.01
				(21.46)	(101.32)	(0.61)	(0.53)	(0.54)	(0.11)	(0.34)	(0.37)	(1.64)	(0.27)	(0.02)	(0.05)	(0.06)
	S23H6313098	21	5	506.42	836.58	33.26	29.65	31.46	2.83	3.05	3.36	18.74	17.2	1.11	1.1	1.07
				(5.31)	(86.13)	(0.42)	(0.41)	(0.35)	(0.04)	(0.11)	(0.11)	(0.93)	(0.68)	(0.01)	(0.02)	(0.03)
	S23H6313099	22	5	466.11	877.36	32.9	29.09	31	2.55	2.52	2.81	20.14	16	1.05	0.98	1
				(12.98)	(190.62)	(0.44)	(0.57)	(0.47)	(0.05)	(0.17)	(0.18)	(1.35)	(0.42)	(0.05)	(0.1)	(0.11)
	S23H6313100	23	5	501.11	795.88	34.09	29.92	32	2.84	2.89	3.25	18.32	15.52	1.07	1.06	1.01
				(15.95)	(59.2)	(0.36)	(0.47)	(0.35)	(0.09)	(0.19)	(0.23)	(0.55)	(0.32)	(0.02)	(0.07)	(0.05)
	S23H6313101	24	2	506.35	911.2	35.25	30.58	32.91	2.99	3	3.41	20.8	16.65	1.07	1.07	0.98
				(19.86)	(236.48)	(0.15)	(0.29)	(0.22)	(0.11)	(0.24)	(0.31)	(0)	(0.05)	(0.08)	(0.03)	(0.04)
	S23H6313113	25	4	499.48	1246.43	34.25	29.2	31.72	2.82	2.81	3.25	23.05	17.825	1.11	1.16	1.08
				(17.27)	(120.01)	(0.35)	(0.27)	(0.3)	(0.11)	(0.25)	(0.27)	(0.59)	(0.81)	(0.01)	(0.03)	(0.03)
	S23H6313114	26	5	497	786.2	31.74	29.43	30.58	2.71	3.17	3.27	18.06	16.44	1.13	1.01	1.04
				(15.28)	(193.08)	(0.91)	(0.69)	(0.7)	(0.05)	(0.27)	(0.23)	(1.88)	(0.81)	(0.16)	(0.07)	(0.17)
	S23H6313115	27	4	477.23	743.09	33.63	29.64	31.63	2.67	2.65	2.95	19.475	16.625	1.08	1	0.92
				(16.16)	(117.7)	(0.95)	(0.36)	(0.63)	(0.08)	(0.27)	(0.24)	(1.24)	(0.52)	(0.04)	(0.12)	(0.1)
	S23H6313116	28	2	474.51	811.89	33.45	29.24	31.35	2.64	2.59	2.91	21.3	17.2	1.07	1.8	1.07
				(29.81)	(52.2)	(0.01)	(0.1)	(0.05)	(0.16)	(0.34)	(0.4)	(0.9)	(1.2)	(0.02)	(0.72)	(0.1)
	S23H6313117	29	5	462.85	1122.98	35.73	29.72	32.72	2.67	2.36	2.78	21.54	17.66	1.12	1.12	1.1
				(21.66)	(105.68)	(0.67)	(0.43)	(0.43)	(0.12)	(0.27)	(0.28)	(1.07)	(0.2)	(0.04)	(0.06)	(0.05)
	S23H6313137	30	4	499.9	1104.27	33.48	29.2	31.34	2.79	2.89	3.25	23.05	16.6	1.09	1.06	1.03
				(17.69)	(87.82)	(0.41)	(0.34)	(0.38)	(0.12)	(0.25)	(0.27)	(0.85)	(0.56)	(0.01)	(0.07)	(0.07)
	S23H6313138	31	5	463.59	1004.88	33.78	29.13	31.46	2.58	2.42	2.76	20.44	16.84	1.11	1.16	1.07
				(16.22)	(147.07)	(0.54)	(0.47)	(0.47)	(0.08)	(0.2)	(0.2)	(1.62)	(0.58)	(0.03)	(0.03)	(0.06)
	S23H6313139	32	4	510.54	1011.02	32.92	28.6	30.76	2.81	3.09	3.46	20.9	16.9	1.08	1.07	1.06
				(25.51)	(237.07)	(0.79)	(0.22)	(0.37)	(0.13)	(0.41)	(0.39)	(2.19)	(0.84)	(0.03)	(0.06)	(0.07)
	S23H6313140	33	4	501.32	664.16	32.76	29.05	30.9	2.76	2.96	3.28	19.525	15.925	1.13	1.05	1.04
				(22.7)	(86.18)	(0.22)	(0.64)	(0.22)	(0.16)	(0.36)	(0.35)	(2.18)	(0.74)	(0.01)	(0.06)	(0.03)
	S23H6313141	34	2	463.96	1521.96	35.19	29.82	32.51	2.67	2.41	2.77	24.5	15.9	1.07	1.08	1
				(2.37)	(195.21)	(0.99)	(1.06)	(0.03)	(0.03)	(0.25)	(0.11)	(1.2)	(0.3)	(0.02)	(0.05)	(0.02)
	S23H6313142	35	4	450.14	1181.81	34.33	29.57	31.95	2.53	2.26	2.57	22.525	15.875	1.05	1.05	0.99
				(9.66)	(189.23)	(0.58)	(0.36)	(0.45)	(0.02)	(0.11)	(0.11)	(1.64)	(0.83)	(0.02)	(0.02)	(0.04)
	S23H6313154	36	5	483.02	905.92	34.85	30.83	32.84	2.8	2.72	3.02	19.42	16.92	1.14	1.18	1.16
				(9.95)	(68.86)	(0.25)	(0.19)	(0.17)	(0.07)	(0.15)	(0.15)	(1.24)	(0.51)	(0.04)	(0.07)	(0.1)
	S23H6313163	37	5	457.41	1256.18	33.26	29.97	31.62	2.56	2.43	2.68	22.98	17.48	1.13	1.14	1.15
				(15.51)	(107.22)	(0.44)	(0.42)	(0.41)	(0.1)	(0.18)	(0.19)	(0.97)	(0.63)	(0.02)	(0.04)	(0.06)
	S23H6313164	38	5	450.51	1092.19	33.92	28.77	31.34	2.49	2.26	2.6	22.96	15.98	1.11	0.99	0.85
				(9.47)	(227.97)	(0.77)	(0.4)	(0.47)	(0.02)	(0.14)	(0.13)	(1.88)	(0.16)	(0.04)	(0.09)	(0.1)
	S23H6313172	39	4	449.05	1148.5	33.15	29.04	31.09	2.46	2.41	2.66	23.475	16.425	1.19	1.07	1.32
				(20.92)	(186.57)	(0.68)	(0.5)	(0.56)	(0.12)	(0.25)	(0.27)	(1.06)	(0.55)	(0.09)	(0.02)	(0.27)
	S23H6313173	40	1	386.08	649.44	33.8	28.59	31.2	2.1	1.58	1.83	18.3	14.8	1.45	3.2	2
				0	0	0	0	0	0	0	0	(0)	(0)	0	0	0
	S23H6313174	41	5	444.3	1300.33	35.73	29.73	32.73	2.55	2.12	2.49	22.34	16.24	1.04	1.02	0.98
				(20.39)	(183.31)	(0.46)	(0.4)	(0.36)	(0.12)	(0.24)	(0.25)	(1.09)	(0.56)	(0.04)	(0.04)	(0.08)
	S23H6313175	42	5	480.23	839.89	31.72	29.8	30.76	2.62	2.86	2.98	20.2	16.14	1.11	1.05	1.12
				(10.39)	(67.05)	(0.87)	(1.3)	(0.41)	(0.09)	(0.24)	(0.15)	(0.29)	(0.38)	(0.05)	(0.03)	(0.11)
	S23H6313176	43	2	468.74	778.62	33.37	27.91	30.64	2.52	2.36	2.77	19.9	15.75	1.01	0.99	0.92
				(17.46)	(127.45)	(0.17)	(0.52)	(0.34)	(0.09)	(0.18)	(0.25)	(0.6)	(0.75)	(0.08)	(0.13)	(0.08)
	S23H6313177	44	4	458.62	1059.04	33.51	29.1	31.31	2.52	2.47	2.72	22.45	17.4	1.11	1.11	1.04
				(17.95)	(142.35)	(0.44)	(0.59)	(0.11)	(0.12)	(0.39)	(0.28)	(1.63)	(0.66)	(0.03)	(0.04)	(0.06)
	S23H6313178	45	5	467	794.28	33.86	29.33	31.6	2.59	2.42	2.76	19.68	16.22	1.07	0.97	0.99
				(8.46)	(148.73)	(0.59)	(0.61)	(0.43)	(0.05)	(0.09)	(0.11)	(1.61)	(0.65)	(0.02)	(0.12)	(0.1)
	S23H6313179	46	5	466.21	695.48	32.89	28.93	30.91	2.53	2.52	2.8	17.9	15.6	1.04	1.09	0.97
				(28.06)	(62.49)	(0.48)	(0.35)	(0.33)	(0.17)	(0.34)	(0.36)	(0.89)	(0.52)	(0.02)	(0.07)	(0.05)
	S23H6313180	47	3	488.45	857.7	34.08	27.84	30.96	2.66	2.56	3.06	20.0	16.0	1.1	0.99	1
				(27.49)	(135.88)	(0.64)	(0.4)	(0.48)	(0.13)	(0.32)	(0.37)	(0.24)	(0.8)	(0.03)	(0.03)	(0.05)
	S23H6412016	48	5	487.42	663.93	32.69	29.27	30.98	2.68	2.83	3.09	17.3	15.14	1.08	1.02	0.97
				(17.67)	(154.82)	(0.53)	(0.36)	(0.36)	(0.1)	(0.31)	(0.27)	(1.4)	(0.56)	(0.01)	(0.08)	(0.08)
	S23H6413001	49	4	455.23	788.4	35.55	28.91	32.23	2.57	2.15	2.6	19.95	16.65	1.05	1.1	0.98
				(11.51)	(129.35)	(0.72)	(0.68)	(0.68)	(0.12)	(0.11)	(0.12)	(1.24)	(0.29)	(0.04)	(0.08)	(0.06)
	S23H6413002	50	1	493.59	1277.2	35.23	29.36	32.29	2.82	2.67	3.13	22.6	17.3	1.08	1.17	1.02
				0	0	0	0	0	0	0	0	(0)	(0)	0	0	0
	S23H6413004	51	4	509.13	790.61	32.18	28.26	30.22	2.75	3.12	3.42	18.5	16.025	1.01	0.98	0.93
				(15.06)	(302.49)	(0.83)	(0.32)	(0.35)	(0.1)	(0.38)	(0.25)	(2.3)	(0.42)	(0.1)	(0.13)	(0.15)
	S23H6413005	52	2	527.76	678.58	30.83	28.14	29.49	2.8	3.81	3.91	16.8	13.65	1.1	0.97	0.91
				(30.5)	(25.13)	(0.62)	(0.48)	(0.07)	(0.2)	(0.66)	(0.53)	(0)	(0.95)	(0.03)	(0.01)	(0.01)
	S23H6413006	53	2	493.93	661.95	32.82	28.5	30.66	2.68	2.81	3.17	19.15	15.65	1.1	1	0.98
				(27.64)	(205.56)	(1.11)	(0.38)	(0.75)	(0.12)	(0.47)	(0.47)	(0.45)	(1.65)	(0)	(0.15)	(0.11)
	S23H6413009	54	4	524.13	716.75	32.99	29.35	31.17	2.92	3.34	3.67	18.325	16.375	1.05	1.06	1
				(15.79)	(55.58)	(0.6)	(0.27)	(0.42)	(0.11)	(0.25)	(0.26)	(1.34)	(0.25)	(0.04)	(0.06)	(0.06)
	S23H6413010	55	2	451.08	832.17	33.25	31.01	32.13	2.53	2.47	2.59	20.95	16.55	1.06	1.05	1
				(48.15)	(112.45)	(1.65)	(0.65)	(1.15)	(0.21)	(0.67)	(0.62)	(0.55)	(0.15)	(0.04)	(0.07)	(0.12)
	S23H6413011	56	4	507.24	950.37	34.26	28.39	29.67	2.83	2.84	3.35	20.9	16.7	1.05	1.13	1.01
				(24.78)	(69.78)	(0.47)	(0.5)	(1.03)	(0.18)	(0.38)	(0.38)	(0.89)	(0.2)	(0.02)	(0.02)	(0.03)
	S23H6413013	57	2	482.28	959.11	32.04	28.98	30.51	2.6	2.71	2.97	20.25	17.25	1.14	1.13	1.04
				(15.91)	(26.2)	(0.29)	(0.2)	(0.04)	(0.1)	(0.25)	(0.23)	(0.15)	(1.55)	(0.01)	(0.07)	(0.06)
	S23H6413015	58	5	477.07	1009.28	33.46	27.96	30.71	2.58	2.44	2.88	20.16	15.42	1.12	1.1	1.12
				(8.64)	(188.69)	(0.33)	(0.43)	(0.32)	(0.05)	(0.12)	(0.11)	(1.49)	(0.34)	(0.04)	(0.05)	(0.09)
	S23H6413016	59	2	527.07	645.74	32.64	28.47	30.55	2.89	3.34	3.72	18.7	16.05	1.07	1.08	0.99
				(21.01)	(50.98)	(0.43)	(1.18)	(0.81)	(0.2)	(0.38)	(0.34)	(0.5)	(0.35)	(0.04)	(0.08)	(0.03)
	S23H6413017	60	5	503.88	793.48	33.32	29.24	31.28	2.79	2.92	3.28	18.2	15.9	1.17	1.05	1.24
				(10.51)	(237.8)	(0.64)	(0.59)	(0.6)	(0.06)	(0.12)	(0.15)	(1.94)	(0.51)	(0.05)	(0.06)	(0.1)
	S23H6413018	61	4	511.25	962.72	34.06	29.68	31.87	2.9	3.06	3.42	19.75	17.15	1.11	1.16	1.1
				(15.88)	(143.04)	(0.94)	(0.56)	(0.44)	(0.12)	(0.27)	(0.25)	(1.28)	(0.4)	(0.03)	(0.03)	(0.05)
	S23H6413019	62	4	453.43	804.32	33.76	28.73	31.24	2.5	2.35	2.69	18.05	16.375	1.12	1.06	1.02
				(34.84)	(136.86)	(0.78)	(0.69)	(0.69)	(0.21)	(0.47)	(0.49)	(1.6)	(0.53)	(0.01)	(0.11)	(0.15)
	S23H6413020	63	4	474.62	758.8	34.72	29.65	32.18	2.69	2.54	2.9	20.45	17.1	1.12	1.1	1.15
				(27.77)	(128.73)	(0.82)	(0.37)	(0.45)	(0.19)	(0.35)	(0.36)	(1.44)	(0.7)	(0.05)	(0.07)	(0.15)
	S23H6413021	64	1	522.88	304.59	32.32	29.62	30.97	2.87	3.25	3.52	13.1	15.9	1.08	0.8	0.97
				(0)	(0)	(0)	(0)	(0)	(0)	(0)	(0)	(0)	(0)	(0)	(0)	(0)
	S23H6413024	65	2	500.19	532.07	31.6	28.53	30.06	2.65	3	3.23	16.45	15.5	1.04	1.03	0.96
				(15.61)	(2)	(0.32)	(0.35)	(0.33)	(0.12)	(0.2)	(0.21)	(0.15)	(0.4)	(0)	(0.04)	(0.01)
	S23H6413025	66	4	499.89	789.65	32.92	27.32	30.12	2.66	2.85	3.3	18.925	16.875	1.2	1.03	1.25
				(21.83)	(47.87)	(0.41)	(0.56)	(0.48)	(0.1)	(0.31)	(0.34)	(0.93)	(0.47)	(0.07)	(0.07)	(0.13)
	S23H6413026	67	6	506.78	422.53	32.13	27.26	29.69	2.68	2.93	3.36	15.1	14.4	1.12	0.98	0.83
				(22.59)	(55.69)	(0.65)	(0.37)	(0.4)	(0.13)	(0.32)	(0.33)	(1.61)	(0.31)	(0.05)	(0.16)	(0.15)
	S23H6413027	68	2	542.46	432.83	30.53	28.04	29.29	2.84	3.7	3.89	14.3	15	1.18	0.93	0.9
				(48.94)	(312.16)	(2.51)	(0.15)	(1.33)	(0.18)	(1.01)	(0.8)	(6.1)	(2.4)	(0.03)	(0.34)	(0.23)
	S23H6413028	69	1	500.72	597.05	32.4	29.17	30.78	2.72	3.03	3.27	16.2	14.9	0.96	0.95	0.87
				(0)	(0)	(0)	(0)	(0)	(0)	(0)	(0)	(0)	(0)	(0)	(0)	(0)
	S23H6413029	70	5	483.92	868.39	34.62	29.1	30.18	2.72	2.54	2.97	20.14	15.68	1.06	0.97	0.93
				(10.71)	(108.86)	(0.56)	(0.34)	(0.54)	(0.06)	(0.15)	(0.15)	(0.77)	(0.09)	(0.02)	(0.06)	(0.06)
	S23H6413030	71	2	538.18	939.05	34.1	29.51	31.81	3.08	3.34	3.81	20.2	16.05	1.06	1.05	1.01
				(6.14)	(244.47)	(0.4)	(0.16)	(0.28)	(0.08)	(0.07)	(0.11)	(2.6)	(1.15)	(0.05)	(0.04)	(0.1)
	S23H6413031	72	2	461.26	1573.3	34.93	28.66	31.79	2.58	2.25	2.7	25	16.45	1.03	1.03	1
				(11.29)	(261.82)	(1.17)	(0.1)	(0.53)	(0.11)	(0.04)	(0.14)	(1.3)	(0.35)	(0.03)	(0.04)	(0.02)
	S23H6413032	73	2	446.83	677.01	34.22	27.59	30.91	2.42	2.09	2.5	17.4	17.3	1.03	1.03	0.97
				(5.39)	(398.98)	(1.66)	(0.12)	(0.89)	(0.01)	(0.2)	(0.12)	(4.9)	(0)	(0.05)	(0.1)	(0.05)
	S23H6413033	74	4	512.96	586.86	33.27	28.52	30.9	2.82	3.02	3.44	17.55	15.1	1.11	1.14	1.06
				(21.73)	(53.92)	(0.82)	(0.32)	(0.47)	(0.14)	(0.3)	(0.32)	(1.29)	(0.47)	(0.04)	(0.26)	(0.09)
	S23H6413034	75	4	491.75	860.8	33.05	29.21	31.13	2.71	2.76	3.09	20.05	16.25	1.04	1.07	0.95
				(10.8)	(123.83)	(0.77)	(0.19)	(0.45)	(0.06)	(0.17)	(0.17)	(0.95)	(0.32)	(0.02)	(0.03)	(0.03)
	S23H6413035	76	5	492.95	871.02	33.21	29.35	31.28	2.74	2.84	3.17	19.14	16.16	1.09	1.14	1.08
				(12.99)	(228.88)	(0.3)	(0.44)	(0.36)	(0.06)	(0.16)	(0.18)	(2.43)	(0.83)	(0.02)	(0.04)	(0.04)
	S23H6413036	77	2	459.17	804.75	33.51	29.12	31.31	2.53	2.34	2.67	19.45	16.3	1.09	1.07	1.04
				(38.4)	(86.32)	(0.14)	(0.29)	(0.21)	(0.21)	(0.43)	(0.5)	(0.15)	(1.4)	(0.03)	(0.02)	(0.09)
	S23H6413037	78	6	492.6	740.65	33.08	28.59	28.59	2.69	2.75	3.12	17.35	15.85	1.11	1.1	1.11
				(9.53)	(102.17)	(0.41)	(0.45)	(0.45)	(0.08)	(0.15)	(0.14)	(0.89)	(0.57)	(0.02)	(0.03)	(0.07)
	S23H6413038	79	2	509.29	735.13	32.01	29.44	30.73	2.78	3.11	3.33	17.2	16.05	1.19	1.07	1.27
				(4.38)	(412.98)	(0.8)	(0.1)	(0.45)	(0.03)	(0.13)	(0.04)	(4.3)	(2.15)	(0.01)	(0.17)	(0.01)
	S23H6413039	80	2	453.91	976.82	33.2	29.49	31.34	2.5	2.43	2.67	21.1	16.15	1.14	1.19	1.2
				(26.51)	(17.06)	(0.16)	(0.55)	(0.19)	(0.17)	(0.43)	(0.39)	(1.5)	(0.15)	(0.08)	(0.11)	(0.21)
	S23H6413040	81	2	414.95	707.93	34.98	28.84	31.91	2.29	1.78	2.11	18.45	16	1.01	0.94	0.77
				(11.95)	(387.06)	(2)	(0.45)	(1.23)	(0.01)	(0.19)	(0.15)	(3.55)	(0.9)	(0.1)	(0.19)	(0.28)
	S23H6413041	82	4	500.94	605.4	32.88	29.04	30.96	2.74	2.86	3.21	16.625	15.75	1.11	1.15	1.15
				(17.15)	(58.48)	(0.34)	(0.43)	(0.37)	(0.09)	(0.24)	(0.27)	(1.42)	(0.38)	(0.03)	(0.05)	(0.05)
	S23H6413042	83	5	490.46	834.46	32.92	28.79	30.85	2.66	2.73	3.07	20.42	16.44	1.05	1.09	1
				(12.41)	(71.29)	(0.63)	(0.32)	(0.4)	(0.05)	(0.19)	(0.18)	(0.9)	(0.3)	(0.02)	(0.04)	(0.04)
	S23H6413043	84	5	497.59	1109.5	33.79	29.91	31.85	2.81	3.06	3.33	20.7	15.88	1.11	1.11	1.13
				(33.57)	(275.94)	(0.83)	(0.2)	(0.51)	(0.17)	(0.56)	(0.53)	(1.78)	(0.52)	(0.04)	(0.04)	(0.06)
	S23H6413044	85	4	460.44	1036.62	33.37	29.39	31.38	2.53	2.38	2.66	21.375	17.025	1.05	1.07	1.07
				(12.15)	(216.97)	(0.71)	(0.75)	(0.65)	(0.06)	(0.17)	(0.17)	(1.46)	(0.48)	(0.04)	(0.04)	(0.08)
	S23H6413050	86	5	473.13	876.93	31.3	28.1	29.7	2.49	2.64	2.9	19	14.98	1.06	0.99	1.11
				(12.42)	(204.28)	(0.47)	(0.63)	(0.46)	(0.08)	(0.12)	(0.16)	(1.73)	(0.8)	(0.1)	(0.08)	(0.23)
	S23H6413051	87	3	478.64	915.92	31.57	28.92	30.25	2.55	2.67	2.9	22.3	16.8	1.15	1.06	1.14
				(6.97)	(318.87)	(0.68)	(0.65)	(0.43)	(0.02)	(0.1)	(0.09)	(3.63)	(1.12)	(0.07)	(0.04)	(0.16)
	S23H6413052	88	3	500.11	769.4	31.91	29.34	30.63	2.71	2.98	3.19	20.1	16.2	1.1	1.12	1.04
				(2.92)	(62.84)	(0.78)	(0.22)	(0.33)	(0.05)	(0.06)	(0.05)	(0.95)	(0.54)	(0)	(0.06)	(0.05)
	S23H6413053	89	2	469.75	937.91	32.83	29.6	31.21	2.6	2.57	2.82	21.25	15.95	1.06	1.04	0.94
				(4.63)	(33.13)	(0.04)	(0.13)	(0.08)	(0)	(0)	(0.02)	(0.05)	(0.95)	(0.01)	(0.08)	(0.07)
	S23H6413055	90	5	465.06	888.02	33.71	29.17	31.44	2.58	2.4	2.74	20.02	17.18	1.09	1.18	1.05
				(4.66)	(100.63)	(0.75)	(0.36)	(0.54)	(0.06)	(0.04)	(0.05)	(1.32)	(0.55)	(0.03)	(0.1)	(0.05)
	S23H6413059	91	4	445.01	1070.78	35.61	30.47	33.04	2.56	2.19	2.49	21.8	16.425	1.13	1.14	1.1
				(10.03)	(167.04)	(0.55)	(0.49)	(0.16)	(0.05)	(0.18)	(0.17)	(1.22)	(0.41)	(0.03)	(0.05)	(0.07)
	S23H6413063	92	1	423.44	1199.52	35.67	30.85	33.26	2.44	1.98	2.25	22.4	16.6	1.15	1.12	1.03
				(0)	(0)	(0)	(0)	(0)	(0)	(0)	(0)	(0)	(0)	(0)	(0)	(0)
	S23H6413066	93	4	498.24	743.77	31.95	28.72	30.34	2.68	2.92	3.19	19.575	16.825	1.06	1.02	0.96
				(3.48)	(98.82)	(0.08)	(0.51)	(0.25)	(0.03)	(0.07)	(0.05)	(0.63)	(0.47)	(0.04)	(0.03)	(0.06)
	S23H6413068	94	5	448.87	1242.44	32.95	28.79	30.87	2.42	2.27	2.55	21.58	17.24	1.09	1.12	1.03
				(13.67)	(271.33)	(0.34)	(0.31)	(0.21)	(0.07)	(0.17)	(0.19)	(1.34)	(0.37)	(0.01)	(0.03)	(0.04)
	S23H6413069	95	4	466.1	745.09	33.84	31.77	32.8	2.68	2.64	2.8	18.225	16.1	1.07	0.95	0.95
				(16.03)	(113.87)	(0.38)	(2.13)	(1.2)	(0.09)	(0.2)	(0.21)	(1.12)	(0.77)	(0.01)	(0.04)	(0.06)
	S23H6413071	96	2	470.34	1134.54	32.42	29.57	30.99	2.57	2.69	2.88	23.9	15.55	1.09	1.05	0.96
				(31.26)	(188.21)	(1.01)	(0.35)	(0.68)	(0.13)	(0.45)	(0.42)	(1.5)	(0.15)	(0.02)	(0.06)	(0.07)
	S23H6413072	97	2	457.41	811.74	31.58	29.59	30.59	2.44	2.84	2.76	18.9	16.2	1.09	0.87	0.81
				(32.85)	(171.43)	(1.97)	(1.05)	(0.46)	(0.18)	(0.98)	(0.6)	(1)	(1)	(0.06)	(0.16)	(0.08)
	S23H6413073	98	5	488.11	437.88	32.39	28.41	30.4	2.64	2.81	3.1	15.84	13.88	0.87	0.78	0.69
				(20.62)	(53.23)	(0.43)	(0.3)	(0.11)	(0.13)	(0.34)	(0.3)	(0.59)	(0.55)	(0.13)	(0.05)	(0.17)
	S23H6413075	99	3	475.12	929.15	33.24	29.56	31.4	2.62	2.58	2.86	20.2	15.6	1	1.08	1
				(13.2)	(388.7)	(1.14)	(1.23)	(1.17)	(0.02)	(0.18)	(0.2)	(4.6)	(0.96)	(0.09)	(0.04)	(0.04)
	S23H6413076	100	1	435.32	397.55	30.32	27.41	28.86	2.19	2.27	2.4	18.5	16.5	0.9	0.75	0.49
				(0)	(0)	(0)	(0)	(0)	(0)	(0)	(0)	(0)	(0)	(0)	(0)	(0)
	S23H6413077	101	2	477.51	602.69	34.49	29.5	32	2.69	2.52	2.9	14.95	15.75	1.16	0.94	0.92
				(34.94)	(313.09)	(0.92)	(0.07)	(0.42)	(0.2)	(0.48)	(0.48)	(2.05)	(1.15)	(0.06)	(0.18)	(0.17)
	S23H6413078	102	2	432.25	1144.68	35.04	29.74	32.39	2.45	1.99	2.32	23.6	16.8	1.15	1.14	1.15
				(4.39)	(205.2)	(0.56)	(0.54)	(0.55)	(0.07)	(0.06)	(0.06)	(0.8)	(0.6)	(0.02)	(0.02)	(0.05)
	S23H6413079	103	4	453.33	723.19	32.68	30.08	31.38	2.5	2.42	2.6	17.675	15.75	1.14	1.08	1.17
				(21.02)	(44.26)	(0.14)	(0.59)	(0.34)	(0.12)	(0.22)	(0.24)	(0.58)	(0.19)	(0.06)	(0.04)	(0.17)
	S23H6413080	104	5	437.29	1042.35	33.39	29.73	31.56	2.41	2.14	2.37	21.26	16.02	1.06	1.08	0.97
				(13.08)	(199.92)	(0.45)	(0.41)	(0.42)	(0.09)	(0.14)	(0.15)	(1.11)	(0.32)	(0.03)	(0.05)	(0.05)
	S23H6413083	105	5	499.74	1170.04	33.43	28.64	31.04	2.75	2.82	3.23	21.74	17.04	1.09	1.12	1.07
				(15.14)	(233.93)	(0.57)	(0.34)	(0.38)	(0.06)	(0.23)	(0.22)	(1.76)	(0.27)	(0.02)	(0.03)	(0.05)
	S23H6413084	106	3	467.97	1070.05	32.69	28.42	30.56	2.53	2.48	2.81	21.6	18.3	1.03	1.12	1
				(2.7)	(137.89)	(0.48)	(0.45)	(0.47)	(0.02)	(0.06)	(0.06)	(1.18)	(0.42)	(0)	(0.03)	(0.02)
	S23H6413085	107	4	464.07	872.54	33.1	30.14	31.62	2.59	2.53	2.76	19.25	16.575	1.06	1.07	1.01
				(11.88)	(36.74)	(0.3)	(0.66)	(0.45)	(0.07)	(0.13)	(0.15)	(1.1)	(0.86)	(0.03)	(0.04)	(0.08)
	S23H6413086	108	2	475.81	933.7	33.82	29.12	31.47	2.64	2.55	2.91	19.7	16.25	1.05	1.04	0.93
				(3.18)	(108.17)	(0.16)	(0.66)	(0.41)	(0.01)	(0.02)	(0.02)	(1.1)	(0.65)	(0)	(0.05)	(0)
	S23H6413087	109	2	491.04	714.57	33.44	28.63	31.04	2.68	2.68	3.07	18	17.2	1.09	1.11	1.03
				(25.24)	(73.68)	(1.24)	(0.57)	(0.9)	(0.08)	(0.36)	(0.36)	(0.9)	(0.2)	(0.01)	(0.05)	(0.02)
	S23H6413089	110	4	490.97	1003.49	33.49	28.56	31.02	2.7	2.68	3.09	20.7	16.825	1.07	1.11	1.02
				(14.42)	(84.45)	(0.92)	(0.38)	(0.63)	(0.06)	(0.21)	(0.21)	(0.68)	(1.34)	(0.02)	(0.02)	(0.04)
	S23H6413090	111	2	435.73	861.65	33.67	29.97	31.82	2.43	2.14	2.38	19.05	17.8	1.08	1.05	1.03
				(0.49)	(82.97)	(0.38)	(0.19)	(0.09)	(0.01)	(0.03)	(0.01)	(0.45)	(0.4)	(0.02)	(0)	(0.04)
	S23H6413091	112	3	469.37	960.9	34.09	29.13	31.61	2.62	2.46	2.82	21.4	16.6	1.1	0.93	0.83
				(16.68)	(307.36)	(0.94)	(0.41)	(0.68)	(0.09)	(0.23)	(0.23)	(2.79)	(1.03)	(0.04)	(0.16)	(0.23)
	S23H6413092	113	3	471.91	964.71	33.68	28.8	31.24	2.6	2.48	2.84	21.0	16.5	1.06	1.08	1.02
				(12.11)	(202.55)	(0.85)	(0.81)	(0.1)	(0.08)	(0.25)	(0.18)	(1.04)	(0.55)	(0.03)	(0.05)	(0.06)
	S23H6413094	114	2	480.36	869.94	32.83	29.09	30.96	2.62	2.66	2.97	19.3	16.85	1.07	1.11	1.08
				(39.95)	(184.5)	(1.47)	(1.28)	(1.37)	(0.14)	(0.52)	(0.58)	(3)	(0.95)	(0.02)	(0.07)	(0.12)
	S23H6413095	115	2	471.03	653.74	32.66	28.63	30.64	2.53	2.56	2.83	16.95	16	1.09	1	0.97
				(29.5)	(359.71)	(3.54)	(1.17)	(2.36)	(0)	(0.55)	(0.43)	(5.45)	(0)	(0.08)	(0.08)	(0.17)
	S23H6413096	116	3	478.88	711.57	32.02	28	30.01	2.54	2.62	2.93	19.2	16.3	1.05	1.06	0.98
				(23.02)	(9.58)	(0.01)	(0.22)	(0.11)	(0.13)	(0.25)	(0.32)	(1.08)	(0.35)	(0.02)	(0.03)	(0.04)
	S23H6413103	117	5	495.53	888.96	35.05	29.54	32.3	2.83	2.71	3.16	18.98	15.78	1.09	1.09	1.06
				(19.51)	(183.64)	(0.51)	(0.4)	(0.32)	(0.11)	(0.25)	(0.28)	(1.64)	(0.54)	(0.02)	(0.05)	(0.07)
	S23H6413104	118	2	419.58	950.55	33.73	28.46	31.09	2.28	1.89	2.2	21.95	17.45	1.12	1.14	1.14
				(21.62)	(54.76)	(0.33)	(0.42)	(0.04)	(0.13)	(0.25)	(0.25)	(1.05)	(0.85)	(0.03)	(0.08)	(0.08)
	S23H6413106	119	4	501.87	825.45	32.72	29.95	31.33	2.8	3.11	3.32	18.525	17.15	1.14	1.16	1.12
				(18.42)	(123.57)	(1.03)	(0.32)	(0.66)	(0.08)	(0.34)	(0.29)	(1.36)	(0.42)	(0.03)	(0.04)	(0.08)
	S23H6413111	120	5	483.33	867.28	33.43	29.21	31.32	2.67	2.66	3	20.2	16.56	1.06	1.01	0.96
				(10.38)	(90.81)	(0.25)	(0.37)	(0.24)	(0.05)	(0.1)	(0.14)	(1.33)	(0.62)	(0.03)	(0.05)	(0.09)
	S23H6413112	121	3	472.16	806.53	31.49	28.78	30.14	2.51	2.6	2.82	20.3	18.1	1.1	1.13	1.05
				(10.22)	(103)	(0.31)	(0.17)	(0.23)	(0.09)	(0.14)	(0.17)	(1.89)	(0.68)	(0.02)	(0.05)	(0.04)
	S23H6413119	122	5	483.4	833.55	32.88	28.98	30.93	2.63	2.68	2.98	20.06	15.8	0.99	0.98	0.88
				(16.68)	(92.44)	(0.46)	(0.26)	(0.25)	(0.09)	(0.24)	(0.23)	(0.57)	(0.86)	(0.08)	(0.08)	(0.09)
	S23H6413120	123	2	422.07	668.09	31.38	28.12	29.75	2.19	2.01	2.2	17.8	16.7	1.12	1.35	1.2
				(19.61)	(72.19)	(0.26)	(1.19)	(0.46)	(0.13)	(0.29)	(0.21)	(1.5)	(0.8)	(0.02)	(0.15)	(0.04)
	S23H6413122	124	5	450.24	1250.33	33.89	28.94	31.25	2.48	2.21	2.55	21.16	18.1	1.13	1.14	1.08
				(8.1)	(49.3)	(0.83)	(0.37)	(0.59)	(0.06)	(0.11)	(0.11)	(0.72)	(0.3)	(0.02)	(0.02)	(0.04)
	S23H6413123	125	3	476.56	1112.46	33.3	29.01	31.15	2.62	2.59	2.94	21.6	18.4	1.09	1.11	1.1
				(33.63)	(212.16)	(0.7)	(0.58)	(0.64)	(0.17)	(0.43)	(0.48)	(1.3)	(0.47)	(0.03)	(0.05)	(0.06)
	S23H6413124	126	5	472.86	911.8	31.93	28.41	30.17	2.51	2.65	2.89	19.7	15.86	1.15	1.05	1.33
				(19.93)	(164.34)	(0.83)	(0.63)	(0.59)	(0.11)	(0.33)	(0.29)	(1.21)	(0.37)	(0.07)	(0.11)	(0.2)
	S23H6413125	127	4	440.61	923.09	34.62	29.72	30.76	2.48	2.11	2.42	21.6	16.3	1.09	1.09	1.07
				(13.84)	(74.16)	(0.13)	(0.52)	(1.1)	(0.11)	(0.18)	(0.17)	(0.72)	(0.64)	(0.03)	(0.04)	(0.04)
	S23H6413126	128	1	433.62	1066.29	35.4	29.03	32.21	2.44	1.98	2.37	20.4	16.9	1.12	1.17	1.14
				(0)	(0)	(0)	(0)	(0)	(0)	(0)	(0)	(0)	(0)	(0)	(0)	(0)
	S23H6413127	129	1	491.48	1040.3	33.71	28.23	30.97	2.69	2.62	3.07	22.7	17.4	1.16	1.27	1.09
				(0)	(0)	(0)	(0)	(0)	(0)	(0)	(0)	(0)	(0)	(0)	(0)	(0)
	S23H6413128	130	1	442.18	1090.42	33.92	28.49	31.21	2.4	2.06	2.41	22.6	16.6	1.02	1.02	0.83
				(0)	(0)	(0)	(0)	(0)	(0)	(0)	(0)	(0)	(0)	(0)	(0)	(0)
	S23H6413130	131	4	444.02	1032.83	34.49	29.04	31.77	2.49	2.15	2.51	20.25	16.925	1.09	1.1	1.1
				(6.44)	(82.32)	(0.64)	(0.54)	(0.5)	(0.04)	(0.11)	(0.09)	(1.85)	(0.79)	(0.03)	(0.03)	(0.08)
	S23H6413131	132	2	480.65	1187.88	33.38	28.48	30.93	2.65	2.62	3.02	21.3	16.9	1.11	1.11	1.06
				(25.07)	(269.39)	(0.62)	(0.44)	(0.53)	(0.19)	(0.3)	(0.35)	(1.83)	(0.47)	(0.02)	(0.05)	(0.06)
	S23H6413132	133	3	468.54	938.43	34.49	29.78	32.14	2.66	2.48	2.81	18.9	15.4	1.09	1.12	1.09
				(5.42)	(234.81)	(0.21)	(1.28)	(0.54)	(0.08)	(0.14)	(0.06)	(2.03)	(0.59)	(0.05)	(0.1)	(0.13)
	S23H6413133	134	4	429.29	1207.19	35.29	29.97	32.63	2.46	2.03	2.35	22.45	15.3	1.08	1.1	1.04
				(25.62)	(196.33)	(0.75)	(0.14)	(0.39)	(0.14)	(0.27)	(0.29)	(1.74)	(0.25)	(0.01)	(0.05)	(0.05)
	S23H6413134	135	4	499.32	710.25	34.76	27.86	31.31	2.78	2.66	3.21	20	16.25	1.06	1.04	0.97
				(15.09)	(78.05)	(0.4)	(0.74)	(0.3)	(0.12)	(0.3)	(0.25)	(1.88)	(0.69)	(0.06)	(0.1)	(0.08)
	S23H6413135	136	2	471.31	599.54	34.06	29.18	31.62	2.63	2.46	2.83	19.75	16.05	1.02	1.01	0.89
				(5.51)	(85.47)	(0.11)	(0.98)	(0.55)	(0.07)	(0.11)	(0.04)	(2.95)	(0.15)	(0)	(0.01)	(0)
	S23H6413136	137	2	486.57	1019.95	32.02	29.12	30.57	2.62	2.8	3.04	20.85	16.8	1.03	1.03	0.91
				(29.49)	(369.35)	(0.2)	(0.32)	(0.26)	(0.18)	(0.28)	(0.31)	(2.15)	(0.2)	(0.03)	(0.03)	(0.01)
	S23H6413143	138	2	458.6	1265.28	32.53	29.22	30.88	2.5	2.47	2.72	24.45	16.7	1.09	1.05	1.03
				(30.3)	(424.33)	(0.05)	(1.14)	(0.6)	(0.13)	(0.25)	(0.37)	(0.55)	(0.3)	(0.01)	(0.03)	(0.02)
	S23H6413144	139	2	485	1295.55	33.3	28.42	30.86	2.65	2.79	3.15	24	17.45	1.05	1.05	0.95
				(40.49)	(211.41)	(1.15)	(0.91)	(1.03)	(0.16)	(0.65)	(0.67)	(1.9)	(0.75)	(0.06)	(0.11)	(0.1)
	S23H6413147	140	5	438.14	920.17	34.22	30.35	32.28	2.48	2.18	2.41	20.38	17.48	1.14	0.98	1.02
				(15.78)	(178.42)	(0.54)	(0.65)	(0.36)	(0.1)	(0.22)	(0.19)	(1.67)	(0.53)	(0.05)	(0.06)	(0.15)
	S23H6413148	141	5	458.09	798.36	32.78	29.01	30.9	2.49	2.57	2.79	20.02	15.22	1.03	1	1.08
				(24.77)	(143.11)	(0.54)	(0.66)	(0.42)	(0.14)	(0.42)	(0.38)	(2.17)	(0.77)	(0.11)	(0.16)	(0.23)
	S23H6413151	142	5	483.21	694.26	32.53	29.74	31.14	2.67	2.99	3.16	19.94	16.24	1.08	1.08	1.07
				(28.89)	(56.36)	(0.62)	(0.41)	(0.45)	(0.18)	(0.55)	(0.52)	(0.5)	(0.18)	(0.04)	(0.1)	(0.17)
	S23H6413152	143	5	442.12	1087.12	34.84	29.36	32.1	2.49	2.08	2.44	22.64	17.16	1.09	1.17	1.14
				(11.38)	(118.37)	(0.51)	(0.52)	(0.46)	(0.06)	(0.13)	(0.13)	(1.02)	(0.38)	(0.03)	(0.1)	(0.11)
	S23H6413155	144	3	489.87	523.5	32.3	30.48	31.39	2.73	3.06	3.16	17.5	15.2	1.07	0.88	0.8
				(43.69)	(64.08)	(0.26)	(0.7)	(0.24)	(0.3)	(0.71)	(0.64)	(0.7)	(0.65)	(0.01)	(0.09)	(0.09)
	S23H6413156	145	4	487.27	565.56	32.94	28.77	30.85	2.66	2.77	3.11	17.65	14.675	1.14	2.37	1.02
				(25.03)	(42.24)	(0.97)	(0.99)	(0.9)	(0.1)	(0.29)	(0.34)	(1.19)	(0.8)	(0.06)	(1.54)	(0.21)
	S23H6413157	146	3	455.22	708.52	33.78	28.74	31.26	2.49	2.21	2.57	17.1	14.8	1.16	1.2	1.22
				(11.19)	(295.82)	(0.8)	(0.13)	(0.44)	(0.09)	(0.06)	(0.11)	(2.92)	(0.71)	(0.06)	(0.17)	(0.22)
	S23H6413158	147	2	408.4	1593.86	35.54	29.05	32.29	2.3	1.7	2.05	16.7	15.4	1.12	1.12	1.23
				(8.07)	(810.17)	(0.28)	(1.31)	(0.51)	(0.08)	(0.14)	(0.08)	(0)	(0.1)	(0.03)	(0.06)	(0.1)
	S23H6413160	148	5	496.24	802.56	33.85	30.31	32.08	2.82	2.9	3.18	20.64	16.54	1.08	0.99	1
				(12.59)	(64.05)	(0.36)	(0.35)	(0.35)	(0.06)	(0.18)	(0.19)	(0.39)	(0.12)	(0.04)	(0.07)	(0.08)
	S23H6413161	149	3	473.77	694.05	33.04	28.61	30.82	2.57	2.58	2.9	19.0	15.7	1.02	0.88	0.85
				(5.56)	(202.68)	(0.55)	(0.49)	(0.51)	(0.01)	(0.07)	(0.07)	(3.13)	(0.98)	(0.18)	(0.09)	(0.19)
	S23H6413162	150	3	496.74	704	34.61	28.24	31.43	2.75	2.66	3.16	18.4	16.1	1.08	1.06	1.01
				(24.01)	(174.97)	(1.76)	(0.25)	(1)	(0.08)	(0.37)	(0.34)	(2.14)	(0.69)	(0.02)	(0.07)	(0.07)
	S23H6413165	151	2	458.79	390.52	33.58	29.18	31.38	2.55	2.38	2.69	15.25	14.65	0.94	1.02	0.85
				(43.26)	(32.74)	(0.22)	(0.61)	(0.2)	(0.28)	(0.55)	(0.55)	(3.45)	(1.55)	(0.04)	(0.24)	(0.22)
	S23H6413166	152	3	478.07	633.84	33.19	29.84	31.51	2.67	2.73	2.99	17.9	16.2	0.94	0.88	0.89
				(38.2)	(185.03)	(0.6)	(0.8)	(0.54)	(0.19)	(0.55)	(0.56)	(2.49)	(1.53)	(0.11)	(0.12)	(0.06)
	S23H6413167	153	4	476.24	849.16	31.02	28.46	29.74	2.51	2.73	2.95	23.45	16.55	1.02	0.89	0.78
				(22.58)	(177.84)	(0.83)	(0.53)	(0.65)	(0.1)	(0.31)	(0.33)	(1.97)	(0.56)	(0.02)	(0.1)	(0.14)
	S23H6413168	154	6	479.9	858.73	32.94	29.13	31.04	2.65	2.75	3.04	20.1	15.4	1.01	0.98	0.89
				(21.9)	(146.8)	(0.57)	(0.52)	(0.46)	(0.11)	(0.33)	(0.32)	(1.01)	(0.71)	(0.06)	(0.06)	(0.08)
	S23H6413169	155	4	458.97	822.13	31.93	28.44	30.19	2.46	2.57	2.82	20.65	16.025	1.05	0.93	0.94
				(12.11)	(159.15)	(0.19)	(0.21)	(0.14)	(0.07)	(0.1)	(0.11)	(1.4)	(0.18)	(0.03)	(0.08)	(0.1)
	S23H6413170	156	5	483.03	588.36	32.37	28.79	30.58	2.63	2.72	3.02	17.82	16.38	1.17	1.07	1.12
				(10.18)	(119.4)	(0.34)	(0.38)	(0.14)	(0.07)	(0.11)	(0.14)	(1.4)	(0.27)	(0.04)	(0.09)	(0.16)
	S23H6413171	157	5	512.26	770.63	31.44	27.95	29.7	2.72	3.23	3.55	18.86	15.86	1.06	0.99	0.94
				(24.79)	(60.45)	(0.54)	(0.42)	(0.42)	(0.12)	(0.38)	(0.38)	(1.06)	(0.3)	(0.03)	(0.01)	(0.03)
	S23H6711009	158	4	474.87	1032.19	35.12	29.08	32.1	2.67	2.37	2.82	21.375	16.725	1.05	1.05	0.93
				(8.2)	(61.3)	(0.51)	(0.5)	(0.35)	(0.06)	(0.08)	(0.11)	(0.83)	(0.37)	(0.01)	(0.02)	(0.02)
	P-value			***	***	***	***	***	***	***	***	**	***	**	***	***

## Sheet: Table S2
	Table S2: Mean and standard deviations for raw and detrended wood traits at the Grundtjärn site from 1990 to 2011.
	Year	Raw BAI	Detrended BAI	Raw WD	Detrended WD	Raw LDRr	Detrended LDRr	Raw CWT	Detrended CWT	Raw CWRr	Detrended CWRr
	1990	1185.35	1.17265	415.683	1.0084	34.2883	1.0001	2.28927	1.0095	1.8216	1.03158
	1991	1096.96	1.08451	405.987	0.966776	34.3315	1.00034	2.24086	0.969012	1.74807	0.940528
	1992	981.553	0.991143	415.803	0.976893	34.2734	0.999335	2.29457	0.977001	1.83607	0.950445
	1993	868.91	0.914194	447.579	1.03078	33.1057	0.971335	2.43316	1.0142	2.20983	1.08848
	1994	913.553	1.00813	463.482	1.04678	33.4735	0.988009	2.53093	1.03638	2.34822	1.10036
	1995	836.998	0.931845	446.757	0.993083	34.1779	1.00624	2.47679	0.996244	2.14938	0.96973
	1996	961.475	1.11774	461.248	1.01276	34.904	1.02547	2.59678	1.02797	2.25935	0.988861
	1997	970.083	1.13269	460.663	0.99874	34.0763	1.0001	2.55538	0.99829	2.30036	0.97583
	1998	852.803	1.03866	433.399	0.928857	35.2844	1.04108	2.4582	0.950291	1.98549	0.81601
	1999	851.25	1.10118	461.201	0.982807	34.6184	1.02114	2.60109	0.996912	2.31569	0.929018
	2000	831.869	1.09407	435.958	0.915006	34.4747	1.02281	2.44836	0.926476	2.05892	0.799915
	2001	593.056	0.791128	446.261	0.925751	33.5808	1.00196	2.46403	0.921187	2.21502	0.827632
	2002	614.587	0.854546	552.654	1.11886	31.0794	0.942165	2.98738	1.0956	3.91671	1.36011
	2003	629.502	0.921067	537.604	1.05673	31.4758	0.967139	2.89197	1.03697	3.55362	1.1514
	2004	580.714	0.822543	535.831	1.04742	32.3933	0.992235	2.94156	1.05038	3.46211	1.10779
	2005	678.868	0.95713	509.682	0.997063	33.3841	1.01592	2.81621	1.004	2.9781	0.961899
	2006	630.116	0.819513	537.131	1.05077	32.4264	0.988232	2.93959	1.04648	3.43563	1.10908
	2007	659.191	0.799431	548.385	1.06692	32.5887	1.00163	3.02949	1.07369	3.62316	1.14787
	2008	787.193	0.884355	531.45	1.0344	32.6799	1.00491	2.93024	1.03863	3.33686	1.06214
	2009	1108.5	1.1188	464.083	0.910795	32.5614	1.00405	2.53092	0.905624	2.50053	0.813138
	2010	1168.36	1.00456	495.01	0.984946	32.4326	1.00349	2.69642	0.979043	2.89728	0.952345
	2011	1611.6	1.39461	474.992	0.943149	32.2957	1.002	2.61886	0.947311	2.74252	0.896009

## Sheet: Table S3
	Table S3: Genetic (above diagonal) and phenotypic (below diagonal) correlations between traits using ABLUP. Narrow-sense heritability estimates are reported on the diagonal (in bold). Standard errors are shown in parentheses along with levels of statistical significance indicated by asterisks: * p < 0.05, ** p < 0.01, *** p < 0.001. Wood-anatomical traits (BAI, LDR, LDT, LD, WD, CWT, CWRr and CWR…
		BAI	LDR	LDT	LD	WD	CWT	CWRr	CWR	HGT	DBH	RS	RC	RL
	BAI	0.14 (0.06)***	0.58 (0.18)*	0.59(0.23)*	0.65 (0.17)*	-0.56 (0.20)*	-0.29 (0.25)	-0.62 (0.19)*	-0.57 (0.20)*	0.87 (0.14)***	0.93 (0.06)***	0.51 (0.28)	0.87 (0.25)*	0.46 (0.38)
	LDR	0.45 (0.07)***	0.59 (0.12)***	0.53 (0.17)*	0.95 (0.02)***	-0.39 (0.17)*	0.01 (0.21)	-0.59 (0.14)**	-0.40 (0.17)*	0.17 (0.22)	0.26 (0.21)	0.32 (0.24)	0.56 (0.25)*	0.41 (0.33)
	LDT	0.14 (0.06)**	0.29 (0.10)***	0.26 (0.08)***	0.77 (0.09)***	-0.44 (0.20)	-0.09 (0.24)	-0.40 (0.22)	-0.43 (0.21)	0.55 (0.22)*	0.31 (0.24)	0.14 (0.29)	0.41 (0.33)	-0.04 (0.38)
	LD	0.39 (0.07)***	0.86 (0.05)***	0.74 (0.04)***	0.52 (0.11)***	-0.46 (0.16)*	-0.03 (0.21)	-0.60 (0.15)**	-0.46 (0.17)*	0.31 (0.21)	0.30 (0.21)	0.28 (0.34)	0.58 (0.27)	0.28 (0.34)
	WD	-0.32 (0.06)***	-0.40 (0.10)***	-0.15 (0.08)*	-0.36 (0.10)***	0.38 (0.10)***	0.80 (0.08)***	0.97 (0.02)***	0.99 (0.0)	-0.37 (0.22)	-0.54 (0.18)*	-0.23 (0.31)	-0.18 (0.35)	-0.33 (0.46)
	CWT	-0.19 (0.07)***	-0.10 (0.10)*	0.14 (0.08)***	0.005 (0.11)	0.84 (0.02)***	0.37 (0.10)***	0.80 (0.08)***	0.90 (0.04)***	-0.21 (0.24)	-0.43 (0.21)	-0.12 (0.28)	0.07 (0.32)	-0.28 (0.36)
	CWRr	-0.35 (0.06)***	-0.56 (0.08)***	-0.01 (0.08)	-0.40 (0.09)***	0.93 (0.01)***	0.84 (0.02)***	0.32 (0.09)***	0.97 (0.01)***	-0.34 (0.23)	-0.52 (0.19)*	-0.36 (0.26)	-0.25 (0.31)	-0.48 (0.35)
	CWR	-0.32 (0.06)***	-0.43 (0.10)***	-0.14 (0.08)*	-0.38 (0.10)***	0.97 (0.0)***	0.89 (0.02)***	0.97 (0.0)***	0.36 (0.10)***	-0.40 (0.22)	-0.53 (0.19)*	-0.30 (0.27)	-0.14 (0.21)	-0.36 (0.36)
	HGT	0.42 (0.05)***	0.24 (0.10)***	0.10 (0.07)*	0.22 (0.08)***	0.09 (0.08)	0.09 (0.08)**	-0.04 (0.07)	-0.01 (0.08)	0.22 (0.08)***	0.65 (0.16)**	0.68 (0.24)*	0.96 (0.28)**	0.68 (0.37)
	DBH	0.78 (0.03)***	0.41 (0.09)***	0.14 (0.07)**	0.37 (0.08)***	-0.28 (0.07)***	-0.15 (0.08)**	-0.31 (0.07)***	-0.28 (0.07)***	0.52 (0.05)***	0.23 (0.08)***	0.24 (0.29)	0.81 (0,22)**	0.37 (0.36)
	RS	0.26 (0.05)***	0.18 (0.09)***	0.01 (0.06)	0.14 (0.07)**	-0.06 (0.07)	0.02 (0.07)	-0.10 (0.06)	-0.08 (0.07)	0.10 (0.06)*	0.17 (0.06)***	0.12 (0.06)**	0.68 (0.32)	0.77 (0.29)
	RC	0.35 (0.05)***	0.24 (0.08)***	0.03 (0.06)	0.19 (0.07)***	-0.12 (0.07)*	-0.05 (0.07)	-0.17 (0.06)***	-0.12 (0.06)*	0.23 (0.06)***	0.28 (0.06)***	0.29 (0.05)***	0.08 (0.05)*	0.96 (0.26)
	RL	0.23 (0.05)***	0.14 (0.08)**	0.08 (0.06)	0.14 (0.07)**	-0.03 (0.06)	0.02 (0.06)	-0.05 (0.06)	-0.03 (0.06)	0.17 (0.06)***	0.17 (0.06)***	0.50 (0.04)***	0.55 (0.04)***	0.05 (0.05)
